# Supplementary material for: Lipopolysaccharide is Inserted into the Outer Membrane through An Intramembrane Hole, A Lumen Gate, and the Lateral Opening of LptD
Source: Structure. 2015 Mar 3;23(3):496–504. doi: 10.1016/j.str.2015.01.001 (PMC4353691; doi:10.1016/j.str.2015.01.001)
Supplement: Table S1. Cell Growth of LptD Mutants, Related to Figures 1, 2, and 3 [file mmc2.xls]

## Sheet: Sheet1
Table S1. Cell growth of LptD mutants, related to Figure 1, Figure 2 and Figure 3.
The “-” means that the cells could not grow, while “+++” indicates that the cells could grow as well as the wild type LptD. “+” represents the cells grow worse than 30 % of the wild type.
LptD genotype	Cell growth
Wild-type	+++
Empty Vector	-
Single mutants
Y63D	+++
F69N	+++
Y112D	+
Q116C	+++
E137K	+++
Y140D	-
R145E	+++
N160C	+++
F170G	-
F170N	-
W180Q	-
H189G	+
H189N	+++
R191E	+++
F203N	-
V208D	-
F211N	-
Y212D	-
Y215D	-
L218D	-
V220S	+++
D222K	+
K223E	+++
R224E	+++
R225C	+++
R225E	+++
S226V	+++
F228E	+++
F228G	+++
L229D	+++
L229G	+++
K238C	+++
Y244K	+++
Y247G	+++
Y248G	+++
W249Q	+++
E273K	+++
E275K	+++
E288K	+++
Y314C	+++
D330K	+++
N341C	+++
D342C	+++
D344K	+++
Y347C	+++
D352K	+++
H431C	+++
L551C	+++
K598C	+++
A668C	+++
Y706C	+
D716C	+++
E735K	+++
N739C	+++
D751C	+++
D751K	+++
E759R	+++
L760D	-
R761E	+++
L763D	+
S764C	+++
N766L	+++
Y767Q	+++
N778C	+++
Y782C	+++
Double mutants
Y112D/Y140D	-
Q116C/N160C	-
R145E/R191E	-
F170G/H189G	-
F170G/F228G	-
F170N/H189N	-
R225C/S764C	-
P231F/P246Y	+++
K238C/D342C	+++
K238C/D751C	+
Y314C/Y347C	+++
N341C/N739C	+
H431C/L551C	+++
K598C/A668C	+++
Y706C/Y782C	+
D716C/N778C	+++
Deletions
∆F203-Y215	-
∆V220-I230	-
∆H265-N269	-
∆S337-D352	+++
∆L738-D751	+
∆N757-M786	-
∆I758-Y767	-
Truncations
∆E759-M786	-
∆R761-M786	-
∆L763-M786	-
∆S765-M786	+++
∆Y767-M786	+++
∆L769-M786	+++
∆T771-M786	+++
