# Supplementary material for: Lipopolysaccharide is Inserted into the Outer Membrane through An Intramembrane Hole, A Lumen Gate, and the Lateral Opening of LptD
Source: Structure. 2015 Mar 3;23(3):496–504. doi: 10.1016/j.str.2015.01.001 (PMC4353691; doi:10.1016/j.str.2015.01.001)
Supplement: Table S2. Primers Used in this Study, Related to Figures 1, 2, and 3The mutagenesis is carried out by a PCR-based method (Liu and Naismith, 2008) [file mmc3.xls]

## Sheet: Sheet1
Table S2. Primers used in this study, related to Figure 1, Figure 2 and Figure 3. The mutagenesis is carreid out by a PCR based method(Liu and Naismith, 2008).
Amino acid change	Primer name	Primer sequence (5’ to 3’)
Y63D	5LptD_Y63D	GGTAACGATCCGGACGATGCCGTTTTTACCGG
	3LptD_Y63D	CGTCCGGATCGTTACCTTTAGCGTTATCGGCATTGATAGTAACCG
F69N	5LptD_F69N	ATGCCGTTAATACCGGCAACGTGGACATTATGCAG
	3LptD_F69N	GCCGGTATTAACGGCATCGTCCGGGTAGTTAC
Y112D	5LptD_Y112D	TAATGTGCATGACGATGACAATCAGGTCATCCTTAAAGGGCC
	3LptD_Y112D	ATTGTCATCGTCATGCACATTACCCAGCGCATCG
Q116C	5LptD_Q116C	TGATGACAATTGTGTCATCCTTAAAGGGCCGAAGGGC
	3LptD_Q116C	AAGGATGACACAATTGTCATCATAATGCACATTACCCAGCGC
E137K	5LptD_E137K	TCTGGAAGGGCGATTACCAGATGGTGGGC
	3LptD_E137K	ATCGCCCTTCCAGACGTTCGTGTCTTTGGTGTTC
Y140D	5LptD_Y140D	GGCGATGACCAGATGGTGGGCCGTC
	3LptD_Y140D	CCATCTGGTCATCGCCTTCCCAGACGTTCGTG
R145E	5LptD_R145E	GTGGGCGAACAGGGGCGCGGTAAAGCC
	3LptD_R145E	CCCTGTTCGCCCACCATCTGGTAATCGCC
N160C	5LptD_N160C	GCGAATGTCGCTATACCATTCTGGAAAACGGCAGC
	3LptD_N160C	TGGTATAGCGACATTCGCCGCGCTGCTTCATG
F170G	5LptD_F170G	AAACGGCAGCGGTACCTCCTGTCTGCCTGGCTC
	3LptD_F170G	GTACCGCTGCCGTTTTCCAGAATGGTATAGC
F170N	5LptD_F170N	AAACGGCAGCAATACCTCCTGTCTGCCTGGCTC
	3LptD_F170N	GAGGTATTGCTGCCGTTTTCCAGAATGGTATAGC
W180Q	5LptD_W180Q	CGATACCCAGAGCGTGGTGGGGAGTGAAG
	3LptD_W180Q	CACGCTCTGGGTATCGGAGCCAGGCAGACAG
H189G	5LptD_H189G	GAAGTCATCGGTGACCGCGAAGAACAGGTTGC
	3LptD_H189G	CGGTCACCGATGACTTCACTCCCCACCACGC
H189N	5LptD_H189N	AAGTCATCAATGACCGCGAAGAACAGGTTGCG
	3LptD_H189N	CGCGGTCATTGATGACTTCACTCCCCACCACGC
R191E	5LptD_R191E	ATCCATGACGAAGAAGAACAGGTTGCGGAGATCTGGAAC
	3LptD_R191E	CTGTTCTTCTTCGTCATGGATGACTTCACTCCCCACC
F203N	5LptD_F203N	GCCCGGAATAAAGTAGGTCCGGTTCCGATCTTTTATAGCC
	3LptD_F203N	GACCTACTTTATTCCGGGCGTTCCAGATCTCCG
V208D	5LptD_V208D	TCCGGACCCGATCTTTTATAGCCCCTATTTACAGCTACCC
	3LptD_V208D	AAAGATCGGGTCCGGACCTACTTTAAACCGGGCG
F211N	5LptD_F211N	CCGATCAACTATAGCCCCTATTTACAGCTACCCGTCG
	3LptD_F211N	GGGGCTATAGTTGATCGGAACCGGACCTACTTTAAACCG
Y212D	5LptD_Y212D	CCGATCTTTGATAGCCCCTATTTACAGCTACCCGTC
	3LptD_Y212D	GGGGCTATCAAAGATCGGAACCGGACCTACTTTAAACCG
Y215D	5LptD_Y215D	TAGCCCCGATTTACAGCTACCCGTCGGTGACAAG
	3LptD_Y215D	TAGCTGTAAATCGGGGCTATAAAAGATCGGAACCGGAC
L218D	5LptD_L218D	CTATTTACAGGATCCCGTCGGTGACAAGCGTC
	3LptD_L218D	CGACGGGATCCTGTAAATAGGGGCTATAAAAGATCGGAACCGG
V220S	5LptD_V220S	TTTACAGCTACCCTCTGGTGACAAGCGTCGCTCAGG
	3LptD_V220S	ACCAGAGGGTAGCTGTAAATAGGGGCTATAAAAGATCGG
D222K	5LptD_D222K	CCGTCGGTAAAAAGCGTCGCTCAGGTTTCCTGATC
	3LptD_D222K	ACGCTTTTTACCGACGGGTAGCTGTAAATAGGG
K223E	5LptD_K223E	GGTGACGAGCGTCGCTCAGGTTTCCTGATC
	3LptD_K223E	CGACGCTCGTCACCGACGGGTAGCTGTAAATAGG
R224E	5LptD_R224E	GTGACAAGGAACGCTCAGGTTTCCTGATCCCG
	3LptD_R224E	TGAGCGTTCCTTGTCACCGACGGGTAGCTGTAAATAG
R225C	5LptD_R225C	CAAGCGTTGCTCAGGTTTCCTGATCCCGAACG
	3LptD_R225C	ACCTGAGCAACGCTTGTCACCGACGGGTAG
R225E	5LptD_R225E	GACAAGCGTGAATCAGGTTTCCTGATCCCGAACGC
	3LptD_R225E	AACCTGATTCACGCTTGTCACCGACGGGTAG
S226V	5LptD_S226V	GCGTCGCGTAGGTTTCCTGATCCCGAACGCGAAATAC
	3LptD_S226V	AAACCTACGCGACGCTTGTCACCGACG
F228E	5LptD_F228E	GCTCAGGTGAACTGATCCCGAACGCGAAATACACGAC
	3LptD_F228E	GGATCAGTTCACCTGAGCGACGCTTGTCACC
F228G	5LptD_F228G	CTCAGGTGGCCTGATCCCGAACGCGAAATACACG
	3LptD_F228G	GATCAGGCCACCTGAGCGACGCTTGTCACC
L229D	5LptD_L229D	TCAGGTTTCGATATCCCGAACGCGAAATACACGACC
	3LptD_L229D	TCGGGATATCGAAACCTGAGCGACGCTTGTCAC
L229G	5LptD_L229G	CAGGTTTCGGTATCCCGAACGCGAAATACACGACC
	3LptD_L229G	CGGGATACCGAAACCTGAGCGACGCTTGTCAC
P231F	5LptD_P231F	TGATCTTCAACGCGAAATACACGACCAAGAACTATTTCGAGTTC
	3LptD_P231F	TATTTCGCGTTGAAGATCAGGAAACCTGAGCGACGCTTGTCA
K238C	5LptD_K238C	ACACGACCTGCAACTATTTCGAGTTCTACTTACCGTATTACTGGAACATCG
	3LptD_K238C	GAAATAGTTGCAGGTCGTGTATTTCGCGTTCGGGATC
Y244K	5LptD_Y244K	TTCGAGTTCAAGTTACCGTATTACTGGAACATCGCGCCC
	3LptD_Y244K	CGGTAACTTGAACTCGAAATAGTTCTTGGTCGTGTATTTCGCG
P246Y	5LptD_P246Y	TTATACTATTACTGGAACATCGCGCCCAATATGGACGCCACC
	3LptD_P246Y	CGATGTTCCAGTAATAGTATAAGTAGAACTCGAAATAGTTCTTGGTC
Y247G	5LptD_Y247G	CTTACCGGGTTACTGGAACATCGCGCCCAATATGG
	3LptD_Y247G	GTTCCAGTAACCCGGTAAGTAGAACTCGAAATAGTTCTTGGTCGT
Y248G	5LptD_Y248G	ACCGTATGGTTGGAACATCGCGCCCAATATGG
	3LptD_Y248G	GATGTTCCAACCATACGGTAAGTAGAACTCGAAATAGTTCTTGGTCGT
W249Q	5LptD_W249Q	TTACCGTATTACCAGAACATCGCGCCCAATATGGACG
	3LptD_W249Q	CGATGTTCTGGTAATACGGTAAGTAGAACTCGAAATAGTTCTTGGTCG
E273K	5LptD_E273K	CAATATTATGTGGAAGAACGAATTCCGTTATCTCACGCAGGCAGGC
	3LptD_E273K	ATTCGTTCTTCCACATAATATTGCCGCGGCGGTGC
E275K	5LptD_E275K	GGAGAACAAGTTCCGTTATCTCACGCAGGCAGG
	3LptD_E275K	TAACGGAACTTGTTCTCCCACATAATATTGCCGCGGC
E288K	5LptD_E288K	GAGTGATGAAGTTAGATTATCTGCCTTCTGATAAAGTCTACGAGGACG
	3LptD_E288K	CAGATAATCTAACTTCATCACTCCCTCGCCTGCC
Y314C	5LptD_Y314C	TGGTTATTCTGCTGGCAGCACTCAGGCGTGATG
	3LptD_Y314C	CTGCCAGCAGAATAACCAGCGGTGCTTATCGCCC
D330K	5LptD_D330K	TTAACGTCAAGTACACCAAAGTCAGCGACTCCAGC
	3LptD_D330K	TTTGGTGTACTTGACGTTAAAACGCCACACCTGATCC
N341C	5LptD_N341C	AGCTACTTTTGCGATTTCGACAGTAAGTACGGTTCCAGTACC
	3LptD_N341C	TCGAAATCGCAAAAGTAGCTGGAGTCGCTGACTTTGG
D342C	5LptD_D342C	CTACTTTAACTGCTTCGACAGTAAGTACGGTTCCAGTACCG
	3LptD_D342C	ACTGTCGAAGCAGTTAAAGTAGCTGGAGTCGCTGACTTTGG
D344K	5LptD_D344K	TTTAACGATTTCAAGAGTAAGTACGGTTCCAGTACCGACGG
	3LptD_D344K	GTACTTACTCTTGAAATCGTTAAAGTAGCTGGAGTCGCTGACA
Y347C	5LptD_Y347C	CGACAGTAAGTGCGGTTCCAGTACCGACGGC
	3LptD_Y347C	AACCGCACTTACTGTCGAAATCGTTAAAGTAGCTGGAGT
D352K	5LptD_D352K	CAGTACCAAGGGCTACGCAACGCAGAAATTCAGC
	3LptD_D352K	GTAGCCCTTGGTACTGGAACCGTACTTACTGTCGAAATCG
H431C	5LptD_H431C	GCGTCTGTCTGGAGCCAACCATCAATTTGCCG
	3LptD_H431C	GCTCCAGACAGACGCGGGTCGCTTCCG
L551C	5LptD_L551C	GCGGTTGTGACCGTATTGCTTCCGCCAACC
	3LptD_L551C	AATACGGTCACAACCGCCATAAGTGCGGTCG
K598C	5LptD_K598C	GACAACATTTGTTGGGAGAATGACGACAAAACCGGTTC
	3LptD_K598C	CATTCTCCCAACAAATGTTGTCATCGCCGGTGCG
A668C	5LptD_A668C	GAATATATTCAGTGCACGTTGCCTTCGTATTATTCCACGGC
	3LptD_A668C	GCAACGTGCACTGAATATATTCCGGGCTGGCATAGCG
Y706C	5LptD_Y706C	GCGTACTGTTTCGATACCAATTCGAGCAAACCTGCAG
	3LptD_Y706C	TGGTATCGAAACAGTACGCGCCGACAATCGACC
D716C	5LptD_D716C	CCTGCATGTCAGATGCTCGGCTTGCAGTACAAC
	3LptD_D716C	AGCATCTGACATGCAGGTTTGCTCGAATTGGTATCGAAG
E735K	5LptD_E735K	GGATACAAGCGTAAGCTGAACGGTTGGGATAACGATAAAC
	3LptD_E735K	AGCTTACGCTTGTATCCGACGCGGATCGCATAGC
N739C	5LptD_N739C	TAAGCTGTGCGGTTGGGATAACGATAAACAACACGC
	3LptD_N739C	CCAACCGCACAGCTTACGTTCGTATCCGACGCG
D751C	5LptD_D751C	CGCGATTTATTGTAACGCGATTGGCTTCAACATTGAGC
	3LptD_D751C	CGCGTTACAATAAATCGCGTGTTGTTTATCGTTATCCCAACC
D751K	5LptD_D751K	GCGATTTATAAGAACGCGATTGGCTTCAACATTGAGCTG
	3LptD_D751K	CGCGTTCTTATAAATCGCGTGTTGTTTATCGTTATCCCAACCG
E759R	5LptD_E759R	TCAACATTAGACTGCGCGGTTTGAGCTCTAACTACG
	3LptD_E759R	CGCGCAGTCTAATGTTGAAGCCAATCGCGTTATCATAAATCGC
L760D	5LptD_L760D	AACATTGAGGATCGCGGTTTGAGCTCTAACTACGGC
	3LptD_L760D	CCGCGATCCTCAATGTTGAAGCCAATCGCGTTATCATAAATCG
R761E	5LptD_R761E	GAGCTGGAGGGTTTGAGCTCTAACTACGGCCTCG
	3LptD_R761E	CTCAAACCCTCCAGCTCAATGTTGAAGCCAATCGCG
L763D	5LptD_L763D	CGCGGTGATAGCTCTAACTACGGCCTCGGC
	3LptD_L763D	GTTAGAGCTATCACCGCGCAGCTCAATGTTGAAG
S764C	5LptD_S764C	TTTGTGTTCTAACTACGGCCTCGGCACG
	3LptD_S764C	GGCCGTAGTTAGAACACAAACCGCGCAGCTCAATGTTGAAG
N766L	5LptD_N766L	GAGCTCTCTTTACGGCCTCGGCACGC
	3LptD_N766L	GGCCGTAAAGAGAGCTCAAACCGCGCAGC
Y767Q	5LptD_Y767Q	CTCTAACCAAGGCCTCGGCACGCAAGAAATG
	3LptD_Y767Q	CGAGGCCTTGGTTAGAGCTCAAACCGCGCAGC
N778C	5LptD_N778C	GTTGCGTTCGTGCATTCTGCCGTACCAAAGCTCTATGTAACTCG
	3LptD_N778C	GAATGCACGAACGCAACATTTCTTGCGTGCC
Y782C	5LptD_N782C	CTGCCGTGTCAAAGCTCTATGTAACTCGAGTCTGGTAAAGAAACC
	3LptD_N782C	AGCTTTGACACGGCAGAATGTTCGAACGCAACATTTC
∆F203-Y215	5LptD_∆F203-Y215	GCCCGGTTACAGCTACCCGTCGGTGACAAG
	3LptD_∆F203-Y215	GTAGCTGTAACCGGGCGTTCCAGATCTCC
∆V220-I230	5LptD_∆V220-I230	GCTACCCCCGAACGCGAAATACACGACCAAG
	3LptD_∆V220-I230	CGTTCGGGGGTAGCTGTAAATAGGGGCTATAAAAGATCGG
∆H265-N269	5LptD_∆H265-N269	GCACTATATGATTATGTGGGAGAACGAATTCCGTTATCTCACG
	3LptD_∆H265-N269	TTCTCCCACATAATCATATAGTGCGGGGTGATGGTGGC
∆S337-D352	5LptD_∆S337-D352	CAGCGACGGCTACGCAACGCAGAAATTCAGCG
	3LptD_∆S337-D352	CGTAGCCGTCGCTGACTTTGGTGTAATCGACGTTAAAACGC
∆L738-D751	5LptD_∆L738-D751	CGAACGTAAGAACGCGATTGGCTTCAACATTGAGC
	3LptD_∆L738-D751	TCGCGTTCTTACGTTCGTATCCGACGCGGATC
∆N757-M786	5LptD_∆N757-M786	TGGCTTCTAACTCGAGTCTGGTAAAGAAACCGCTGC
	3LptD_∆N757-M786	AGACTCGAGTTAGAAGCCAATCGCGTTATCATAAATCGCG
∆I758-Y767	5LptD_∆I758-Y767	TTGGCTTCAACGGCCTCGGCACGCAAGAAATG
	3LptD_∆I758-Y767	GGCCGTTGAAGCCAATCGCGTTATCATAAATCGC
∆E759-M786	5LptD_∆E759-M786	TTCAACATTTAACTCGAGTCTGGTAAAGAAACCGCTGC
	3LptD_∆E759-M786	CCAGACTCGAGTTAAATGTTGAAGCCAATCGCGTTATCATAAATCGC
∆R761-M786	5LptD_∆R761-M786	CATTGAGCTGTAACTCGAGTCTGGTAAAGAAACCGCTGC
	3LptD_∆R761-M786	ACTCGAGTTACAGCTCAATGTTGAAGCCAATCGCG
∆L763-M786	5LptD_∆L763-M786	GCGGTTAACTCGAGTCTGGTAAAGAAACCGCTGC
	3LptD_∆L763-M786	CAGACTCGAGTTAACCGCGCAGCTCAATGTTGAAG
∆S765-M786	5LptD_∆S765-M786	GTTTGAGCTAACTCGAGTCTGGTAAAGAAACCGCTGC
	3LptD_∆S765-M786	CAGACTCGAGTTAGCTCAAACCGCGCAGCTCAATG
∆Y767-M786	5LptD_∆Y767-M786	AGCTCTAACTAACTCGAGTCTGGTAAAGAAACCGCTGC
	3LptD_∆Y767-M786	AGACTCGAGTTAGTTAGAGCTCAAACCGCGCAGC
∆L769-M786	5LptD_∆L769-M786	AACTACGGCTAACTCGAGTCTGGTAAAGAAACCGCTGC
	3LptD_∆L769-M786	ACTCGAGTTAGCCGTAGTTAGAGCTCAAACCGC
∆T771-M786	5LptD_∆T771-M786	GCCTCGGCTAACTCGAGTCTGGTAAAGAAACCGCTGC
	3LptD_∆T771-M786	CGAGTTAGCCGAGGCCGTAGTTAGAGCTC
